# Supplementary material for: Improving Xylose Fermentation in Saccharomyces cerevisiae by Expressing Nuclear-Localized Hexokinase 2
Source: Microorganisms. 2020 Jun 5;8(6):856. doi: 10.3390/microorganisms8060856 (PMC7356972; doi:10.3390/microorganisms8060856)
Supplement: Supplementary file 1 [file microorganisms-08-00856-s001.zip]

Archive with 1 entries (1 files):
- microorganisms-823785-supplementary.xlsx
